# Supplementary material for: Deuterium-Reinforced Polyunsaturated Fatty Acids Prevent Diet-Induced Nonalcoholic Steatohepatitis by Reducing Oxidative Stress
Source: Medicina (Kaunas). 2022 Jun 12;58(6):790. doi: 10.3390/medicina58060790 (PMC9228393; doi:10.3390/medicina58060790)
Supplement: Supplementary file 1 [file medicina-58-00790-s001.zip]

Archive with 1 entries (1 files):
- medicina-1747373-supplementary.pdf
